# Supplementary material for: MiR-378b Modulates Chlamydia-Induced Upper Genital Tract Pathology
Source: Pathogens. 2021 May 7;10(5):566. doi: 10.3390/pathogens10050566 (PMC8151610; doi:10.3390/pathogens10050566)
Supplement: Supplementary file 1 [file pathogens-10-00566-s001.zip]

Archive with 1 entries (1 files):
- pathogens-1193793-supplementary.pdf
